# Supplementary material for: Long Noncoding RNA SNHG12 Promotes Gastric Cancer Proliferation by Binding to HuR and Stabilizing YWHAZ Expression Through the AKT/GSK-3β Pathway
Source: Front Oncol. 2021 Jun 14;11:645832. doi: 10.3389/fonc.2021.645832 (PMC8236831; doi:10.3389/fonc.2021.645832)
Supplement: Supplementary file 1 [file DataSheet_1.xlsx]

## Sheet: Sheet1
mRNAs correlation with SNHG12 and ELAVL1(r means correlation coefficient according to Starbase databases)
	SNHG12(r)	ELAVL1(r)
CSDE1	-0.065	-0.133
OFD1	0.419	0.086
RPL18	0.137	0.339
PKN2	0.358	0.118
YBX1	0.021	0.382
RNF126	0.189	0.392
NDST1	-0.42	-0.173
GPATCH1	0.148	0.191
AKR1B1	-0.167	-0.027
SH3BP2	0.209	-0.011
USP48	0.107	0.422
RANBP1	0.284	0.594
TOMM22	0.082	0.245
SUN2	-0.353	-0.15
RPL3	0.034	0.153
RANGAP1	0.126	0.341
NIN	-0.054	-0.043
TELO2	0.078	0.264
NOP56	0.368	0.416
CDADC1	0.209	0.198
MEGF8	-0.248	0.073
RPL18A	-0.016	0.268
RAPGEF1	-0.274	-0.062
FTSJ3	-0.016	0.099
DDX6	0.072	0.255
CYB561D2	0.036	-0.049
HEMK1	0.273	-0.065
SPCS1	0.095	0.097
AUP1	0.126	0.103
CD46	0.166	0.172
ONECUT2	0.095	-0.084
TUBA1B	-0.101	0.355
BAZ2B	0.235	-0.033
RPL23	0.234	0.066
ILF3	0.22	0.542
POMT1	-0.001	-0.058
COX4I1	-0.001	0.158
FLOT2	-0.153	-0.038
TPT1	0.19	0.084
WDR74	0.255	0.36
TMEM254	-0.055	0.078
MBD2	0.135	0.164
BHLHE40	-0.091	-0.115
LDHA	0.165	0.226
FADS2	-0.191	0.039
NREP	-0.162	0.039
MDM2	0.11	0.144
UBAP2	0.316	0.292
HMGA1	0.147	0.328
PPP2R1B	0.206	0.213
NABP2	0.069	0.365
CLTC	-0.025	0.007
MBD1	0.007	-0.034
COL6A1	-0.308	-0.086
SIK1	-0.136	0.023
RPS11	0.142	0.288
RPL13A	0.085	0.306
IGSF3	-0.12	-0.143
POLR2D	0.174	0.565
RPL10	0.023	0.19
MFSD14B	0.187	0.342
EIF4EBP2	-0.06	0.039
RPS3	0.184	0.236
BUB3	0.338	0.411
RPL30	0.21	0.328
MFSD14A	0.089	0.237
SLC37A3	0.107	0.14
CCDC107	-0.3	-0.063
RNASEK-C17orf49	-0.117	0.216
PEF1	-0.073	-0.016
REL	0.084	-0.029
ATP1A1	-0.139	-0.069
KIF15	0.394	0.425
ITGA2	0.026	0.009
YWHAZ	0.342	0.201
PIGO	-0.07	0.088
E2F7	0.339	0.449
MCM7	0.168	0.433
B2M	0.007	-0.026
RPL13	0.011	0.216
SRRM2	0.193	0.06
UBTD2	0.001	0.068
BCL2L1	0.014	0.115
MTX1	-0.003	0.178
MZT2A	0.117	0.343
RPL4	0.077	0.254
YES1	0.171	0.048
RPLP2	0.325	0.254
PNPLA2	-0.011	-0.015
ZNF354B	0.411	0.095
TMEM107	0.176	0.283
RCC1	0.417	0.402
EIF2S3B	-0.046	0.153
LCK	0.031	0.209
RBM10	0.009	0.38
AC138969.1	0.199	0.131
EFNA5	-0.04	-0.18
TLR7	-0.236	-0.084
GM2A	-0.298	0.153
SLC25A29	0.22	0.044
SLC5A3	0.108	0.193
LRIG2	-0.012	0.338
ZNF277	0.129	0.182
PJA2	-0.125	-0.184
CHML	0.218	0.258
C6orf48	0.206	0.159
RACK1	0.011	0.195
TMSB4X	0.111	0.042
HLA-A	-0.024	-0.029
SELENOH	0.175	0.228
MT-ND4L	0.182	-0.264
RNASEK	0.04	0.111
UBA52	0.053	0.268
ARHGEF38	0.19	-0.025
EEF1G	0.423	0.219
AP002990.1	-0.076	-0.038
SPON1	-0.296	-0.218
SIK1B	-0.081	-0.136
AC118553.2	0	0
